# Supplementary material for: Salidroside and Hongjingtian Injection Inhibit the Onset and Progression of Asthma via Pyroptosis in the Ozone‐Exposed Inflammation Environment
Source: Mediators Inflamm. 2026 May 7;2026:9618148. doi: 10.1155/mi/9618148 (PMC13150436; doi:10.1155/mi/9618148)
Supplement: Supplementary file 1 — Supporting Information The STROBE‐MR checklist was shown in File S1. The ARRIVE guidelines 2.0 was shown in File S2. The results of predictive models based on other asthma‐related tissue data were shown in File S3, including blood, nasal epithelium, and PBMCs. Figures S1–S12 were shown in supporting information figure with figure legend. Tables S1–S6 were shown in Supporting Information Table. [file MI-2026-9618148-s001.zip]

Archive with 5 entries (5 files):
- Supplementary Table.xlsx
- Supplementary Figure.pptx
- Supplementary File 1.docx
- Supplementary File 2.docx
- Supplementary File 3.docx
