# Supplementary material for: Salidroside and Hongjingtian Injection Inhibit the Onset and Progression of Asthma via Pyroptosis in the Ozone‐Exposed Inflammation Environment
Source: Mediators Inflamm. 2026 May 7;2026:9618148. doi: 10.1155/mi/9618148 (PMC13150436; doi:10.1155/mi/9618148)
Supplement: Supplementary file 1 — Supporting Information The STROBE‐MR checklist was shown in File S1. The ARRIVE guidelines 2.0 was shown in File S2. The results of predictive models based on other asthma‐related tissue data were shown in File S3, including blood, nasal epithelium, and PBMCs. Figures S1–S12 were shown in supporting information figure with figure legend. Tables S1–S6 were shown in Supporting Information Table. [file MI-2026-9618148-s001.zip › Supplementary Table.xlsx]

## Sheet: Supplementary Table 1
Supplementary Table 1.GSDMD related drugs in TCM
Drug	PubChem CID	MW	XLogP3	HBD	HBA	Rotatable Bond	SMILES	PubMed ID	Reference title	Relationship	Supporting sentences
Emodin	3220	270.24 g/mol	2.7	3	5	0	CC1=CC2=C(C(=C1)O)C(=O)C3=C(C2=O)C=C(C=C3O)O	34131970	Emodin alleviates LPS-induced myocardial injury through inhibition of NLRP3 inflammasome activation	NA	Emodin reduced NOD-like receptor protein 3 (NLRP3) and Gasdermin D (GSDMD) expression in the heart tissue of LPS-induced septic mice.
								35246004	Emodin relieves the inflammation and pyroptosis of lipopolysaccharide-treated 1321N1 cells by regulating methyltransferase-like 3 -mediated NLR family pyrin domain containing 3 expression	downregulate/decrease	Emodin treatment decreased the levels of TNF-alpha, IL-1beta, IL-6, NLRP3, SDC-1, GSDMD-N, and Caspase-1, while increasing the levels of IL-10 in LPS-treated 1321N1 cells.
								35721108	Emodin Ameliorates Acute Pancreatitis-Associated Lung Injury Through Inhibiting the Alveolar Macrophages Pyroptosis	downregulate/decrease	More importantly, the protein expressions of NLRP3, ASC, Caspase1 p10, GSDMD, and GSDMD-NT in AMs were significantly downregulated after emodin intervention.
Wedelolactone	5281813	314.25 g/mol	2.4	3	7	1	COC1=CC(=C2C(=C1)OC(=O)C3=C2OC4=CC(=C(C=C43)O)O)O	34246777	Wedelolactone alleviates acute pancreatitis and associated lung injury via GPX4 mediated suppression of pyroptosis and ferroptosis	downregulate/decrease	The in vivo and in vitro data demonstrated that Wed broadly inhibited caspase1/caspase11 activation, reduced mature interleukin-1β (IL-1β) and N-terminal domain of gasdermin D (GSDMD-N) level.
								35905560	Wedelolactone induces apoptosis and pyroptosis in retinoblastoma through promoting ROS generation	agonist/activator	Here, we found that WDL treatments significantly reduced the proliferation of retinoblastoma cells by inducing apoptosis and pyroptosis through increasing Caspase-3, Caspase-1, gasdermin E (GSDME) and gasdermin D (GSDMD) activation.
Melatonin	896	232.28 g/mol	0.8	2	2	4	CC(=O)NCCC1=CNC2=C1C=C(C=C2)OC	34512865	Melatonin Exerts Cardioprotective Effects by Inhibiting NLRP3 Inflammasome-Induced Pyroptosis in Mice following Myocardial Infarction	NA	The results also showed that pyroptosis was induced bothin vivoandin vitro, as evidenced by increased NLRP3, cleaved caspase-1, GSDMD-N, and mature IL-1βand IL-18 levels, and these changes were decreased by melatonin treatment.
								34873405	Melatonin Alleviates LPS-Induced Pyroptotic Cell Death in Human Stem Cell-Derived Cardiomyocytes by Activating Autophagy	suppress/inhibitor	Specifically, Mel profoundly alleviated LPS-induced cell pyroptosis, as evidenced by decreased propidium iodide (PI) and active caspase-1 double-positive cell rates; suppressed the expression of NLRP3, cleaved caspase-1 (activated form of caspase-1), and GSDMD-NT (functional N-terminal fragment of GSDMD) expression; and inhibited the production of the cleaved IL-1βand cleaved IL-18 cytokines.
Salidroside	159278	300.30 g/mol	-0.6	5	7	5	C1=CC(=CC=C1CCO[C@H]2[C@@H]([C@H]([C@@H]([C@H](O2)CO)O)O)O)O	35126093	Salidroside Ameliorates Alzheimer's Disease by Targeting NLRP3 Inflammasome-Mediated Pyroptosis	downregulate/decrease	We further found that Sal can reverse the increased protein expression of TLR4, MyD88, NF-kappaB, P-NF-kappaB, NLRP3, ASC, cleaved Caspase-1, cleaved GSDMD, IL-1beta, and IL-18 in vitro.
								36508922	Salidroside protects pancreatic β-cells against pyroptosis by regulating the NLRP3/GSDMD pathway in diabetic conditions	NA	The results revealed aberrances on cell viability, AMPK activity, ROS generation, NLRP3/GSDMD activation, and pyroptotic body formation in HG- and HG-HI-exposed INS-1 cells; these abnormal effects were corrected by SAL in both a concentration- and AMPK-dependent manner.

## Sheet: Supplementary Table 2
Supplementary Table 2.Compound informations of HJT
Compound	PubChem CID	MW	XLogP3	HBD	HBA	Rotatable Bond	SMILES	Cluster
Rosiridin	25068281	332.39 g/mol	0.1	5	7	7	CC(=CC[C@@H](/C(=C/CO[C@H]1[C@@H]([C@H]([C@@H]([C@H](O1)CO)O)O)O)/C)O)C	1
Pyrogallol	1057	126.11 g/mol	0.5	3	3	0	C1=CC(=C(C(=C1)O)O)O	2
4-Hydroxybenzoic acid	135	138.12 g/mol	1.6	2	3	1	C1=CC(=CC=C1C(=O)O)O	3
4-Hydroxyphenylacetic acid	127	152.15 g/mol	0.8	2	3	2	C1=CC(=CC=C1CC(=O)O)O	3
p-Tyrosol	10393	138.16 g/mol	0.4	2	2	2	C1=CC(=CC=C1CCO)O	3
p-Coumaric acid	637542	164.16 g/mol	1.5	2	3	2	C1=CC(=CC=C1/C=C/C(=O)O)O	3
Gallic acid	370	170.12 g/mol	0.7	4	5	1	C1=C(C=C(C(=C1O)O)O)C(=O)O	4
Protocatechuic acid	72	154.12 g/mol	1.1	3	4	1	C1=CC(=C(C=C1C(=O)O)O)O	4
Ethyl gallate	13250	198.17 g/mol	1.3	3	5	3	CCOC(=O)C1=CC(=C(C(=C1)O)O)O	4
4-(beta-D-Glucopyranosyloxy)-3-methoxybenzoic acid	14132337	330.29 g/mol	-1.5	5	9	5	COC1=C(C=CC(=C1)C(=O)O)O[C@H]2[C@@H]([C@H]([C@@H]([C@H](O2)CO)O)O)O	5
[3,4,5-Trihydroxy-6-(hydroxymethyl)oxan-2-yl] 4-hydroxybenzoate	14132341	300.26 g/mol	-0.8	5	8	4	OCC1OC(OC(=O)C2=CC=C(O)C=C2)C(O)C(O)C1O	5
Creoside III	101843543	384.4 g/mol	0.1	5	9	8	C/C(=C\CO[C@H]1[C@@H]([C@H]([C@@H]([C@H](O1)CO)O)O)O)/COC(=O)C2=CC=C(C=C2)O	5
Salidroside	159278	300.30 g/mol	-0.6	5	7	5	C1=CC(=CC=C1CCO[C@H]2[C@@H]([C@H]([C@@H]([C@H](O2)CO)O)O)O)O	5
2-(beta-d-Glucopyranosyloxy)-1-(4-hydroxyphenyl)ethanone	101929527	314.29 g/mol	-1.1	5	8	5	C1=CC(=CC=C1C(=O)CO[C@H]2[C@@H]([C@H]([C@@H]([C@H](O2)CO)O)O)O)O	5
6-O-(e)-p-coumaroyl glucopyranose	10087731	326.30 g/mol	-0.8	5	8	5	C1=CC(=CC=C1/C=C/C(=O)OC[C@@H]2[C@H]([C@@H]([C@H](C(O2)O)O)O)O)O	5
Picein	92123	298.29 g/mol	-0.7	4	7	4	CC(=O)C1=CC=C(C=C1)O[C@H]2[C@@H]([C@H]([C@@H]([C@H](O2)CO)O)O)O	5
2-(Hydroxymethyl)-6-[(4-hydroxyphenyl)methoxy]oxane-3,4,5-triol	75311275	286.28 g/mol	-1.1	5	7	4	OCC1OC(OCC2=CC=C(O)C=C2)C(O)C(O)C1O	5

## Sheet: Supplementary Table 3
Supplementary Table 3.Targets of HJT in Database
compound	target
Gallic acid	ACACA
Gallic acid	ACHE
Gallic acid	ADAM10
Gallic acid	AGA
Gallic acid	AHR
Gallic acid	AIMP2
Gallic acid	AKT1
Gallic acid	ALPP
Gallic acid	AMY1A
Gallic acid	AMY2A
Gallic acid	AR
Gallic acid	ARSB
Gallic acid	BACE1
Gallic acid	BAX
Gallic acid	BCL2
Gallic acid	CA2
Gallic acid	CASP1
Gallic acid	CASP12
Gallic acid	CASP3
Gallic acid	CASP7
Gallic acid	CASP9
Gallic acid	CCNA2
Gallic acid	CDK2
Gallic acid	CTSK
Gallic acid	CYP1A1
Gallic acid	DPEP1
Gallic acid	DPP4
Gallic acid	EGFR
Gallic acid	ESR1
Gallic acid	ESR2
Gallic acid	FASN
Gallic acid	FOS
Gallic acid	FURIN
Gallic acid	GAA
Gallic acid	GABPA
Gallic acid	GSK3B
Gallic acid	HDAC1
Gallic acid	HDAC2
Gallic acid	HDAC9
Gallic acid	HIF1A
Gallic acid	HMOX1
Gallic acid	IL10
Gallic acid	IL1B
Gallic acid	INS
Gallic acid	KDM2A
Gallic acid	KDM6B
Gallic acid	MAOB
Gallic acid	MAPK1
Gallic acid	MAPK14
Gallic acid	MAPK3
Gallic acid	MAPK8
Gallic acid	MGST1
Gallic acid	MIR132
Gallic acid	MIR143
Gallic acid	MIR145
Gallic acid	MIR200B
Gallic acid	MIR21
Gallic acid	MIR212
Gallic acid	MIR30A
Gallic acid	MIR335
Gallic acid	MIR34A
Gallic acid	MMP9
Gallic acid	NEK7
Gallic acid	NFATC1
Gallic acid	NFE2L2
Gallic acid	NFKB1
Gallic acid	NLRP3
Gallic acid	NOS1
Gallic acid	NOS2
Gallic acid	P2RX7
Gallic acid	PCNA
Gallic acid	PGR
Gallic acid	PIK3CA
Gallic acid	PIM1
Gallic acid	PLA2G2A
Gallic acid	PPARG
Gallic acid	PRKAA1
Gallic acid	PRKAB1
Gallic acid	PRSS1
Gallic acid	PSMB10
Gallic acid	PSMB8
Gallic acid	PTEN
Gallic acid	PTGS1
Gallic acid	PTGS2
Gallic acid	RELA
Gallic acid	RHOA
Gallic acid	RIPK1
Gallic acid	SIRT1
Gallic acid	SLC2A4
Gallic acid	SNCA
Gallic acid	SOD1
Gallic acid	SOX4
Gallic acid	SREBF1
Gallic acid	STAT3
Gallic acid	STS
Gallic acid	TNF
Gallic acid	TP53
Protocatechuic acid	AKT1
Protocatechuic acid	AKR1B1
Protocatechuic acid	ALOX5
Protocatechuic acid	CA1
Protocatechuic acid	CA2
Protocatechuic acid	CA4
Protocatechuic acid	CA6
Protocatechuic acid	CA7
Protocatechuic acid	CA9
Protocatechuic acid	CA12
Protocatechuic acid	CBFB
Protocatechuic acid	CSNK2A1
Protocatechuic acid	CTSL
Protocatechuic acid	CYP19A1
Protocatechuic acid	ESR1
Protocatechuic acid	GAA
Protocatechuic acid	GLS
Protocatechuic acid	MAPT
Protocatechuic acid	MMP1
Protocatechuic acid	MMP2
Protocatechuic acid	MMP3
Protocatechuic acid	MMP8
Protocatechuic acid	MMP9
Protocatechuic acid	POLB
Protocatechuic acid	PSMB5
Protocatechuic acid	SELE
Protocatechuic acid	SELL
Protocatechuic acid	SELP
Protocatechuic acid	MGAM
Protocatechuic acid	RAPGEF3
Protocatechuic acid	POLI
Protocatechuic acid	CA14
Protocatechuic acid	L3MBTL1
Protocatechuic acid	GMNN
Protocatechuic acid	ANTXR2
Protocatechuic acid	TAS2R39
Protocatechuic acid	KDM4E
4-Hydroxybenzoic acid	HDAC6
4-Hydroxyphenylacetic acid	ACHE
4-Hydroxyphenylacetic acid	ADRA1D
4-Hydroxyphenylacetic acid	ADRA1A
4-Hydroxyphenylacetic acid	ADRA2C
4-Hydroxyphenylacetic acid	CA1
4-Hydroxyphenylacetic acid	CA2
4-Hydroxyphenylacetic acid	CA5A
4-Hydroxyphenylacetic acid	DPEP1
4-Hydroxyphenylacetic acid	DPP4
4-Hydroxyphenylacetic acid	LYZ
4-Hydroxyphenylacetic acid	SMAD3
4-Hydroxyphenylacetic acid	MAOA
4-Hydroxyphenylacetic acid	MAOB
4-Hydroxyphenylacetic acid	PRSS1
4-Hydroxyphenylacetic acid	PTGS1
4-Hydroxyphenylacetic acid	PTGS2
4-Hydroxyphenylacetic acid	SLC6A3
4-Hydroxyphenylacetic acid	POLI
4-Hydroxyphenylacetic acid	CA5B
4-Hydroxyphenylacetic acid	TAS2R39
Ethyl gallate	ADRB2
Ethyl gallate	CA2
Ethyl gallate	CA7
Ethyl gallate	CA9
Ethyl gallate	CA12
Ethyl gallate	DPEP1
Ethyl gallate	DPP4
Ethyl gallate	MAOA
Ethyl gallate	MAOB
Ethyl gallate	PRSS1
Ethyl gallate	PTGS1
Ethyl gallate	PTGS2
Salidroside	A4GALT
Salidroside	AKT1
Salidroside	APP
Salidroside	ARG1
Salidroside	ATP12A
Salidroside	ATP1A1
Salidroside	BAX
Salidroside	BCL2
Salidroside	BDNF
Salidroside	CASP1
Salidroside	CASP3
Salidroside	CDH2
Salidroside	CDKN2A
Salidroside	CLDN11
Salidroside	COX2
Salidroside	CRMP1
Salidroside	CYCS
Salidroside	CYP21A2
Salidroside	DLG4
Salidroside	FIS1
Salidroside	FOXP3
Salidroside	GABPA
Salidroside	GPT
Salidroside	GPX1
Salidroside	GPX4
Salidroside	GRIN1
Salidroside	GSDMD
Salidroside	HMOX1
Salidroside	IL12RB1
Salidroside	IL17A
Salidroside	IL18
Salidroside	IL1A
Salidroside	IL1B
Salidroside	IL6
Salidroside	IRF1
Salidroside	LDHB
Salidroside	MAOB
Salidroside	MAP1LC3A
Salidroside	MAP2
Salidroside	MAPK1
Salidroside	MAPK14
Salidroside	MAPK3
Salidroside	MAPK8
Salidroside	MARVELD1
Salidroside	MBTPS1
Salidroside	MEF2D
Salidroside	MFN2
Salidroside	MMP2
Salidroside	MMP9
Salidroside	MRC1
Salidroside	MYD88
Salidroside	ND6
Salidroside	NFKB1
Salidroside	NLRP3
Salidroside	NOS2
Salidroside	NPPB
Salidroside	P4HB
Salidroside	PNPLA2
Salidroside	PPARA
Salidroside	PPARGC1A
Salidroside	PRKAA1
Salidroside	PRKACA
Salidroside	PTGS1
Salidroside	RELA
Salidroside	SARDH
Salidroside	SETD2
Salidroside	SIRT1
Salidroside	SIRT3
Salidroside	SLC17A5
Salidroside	SOD1
Salidroside	SPHK1
Salidroside	STS
Salidroside	TFAM
Salidroside	TJP1
Salidroside	TLR4
Salidroside	TNF
Salidroside	TP53
Salidroside	TREM1
Salidroside	TYR
Salidroside	USF1
Salidroside	YAF2
p-Tyrosol	ADH1B
p-Tyrosol	ADH6
p-Tyrosol	ALOX5
p-Tyrosol	CA1
p-Tyrosol	CA2
p-Tyrosol	CA5A
p-Tyrosol	MTOR
p-Tyrosol	GLS
p-Tyrosol	MAOA
p-Tyrosol	MET
p-Tyrosol	NFKBIA
p-Tyrosol	PRKAA1
p-Tyrosol	CA5B
p-Coumaric acid	AKR1B1
p-Coumaric acid	CA1
p-Coumaric acid	CA2
p-Coumaric acid	CA3
p-Coumaric acid	CA4
p-Coumaric acid	CA5A
p-Coumaric acid	CA6
p-Coumaric acid	CA7
p-Coumaric acid	CA9
p-Coumaric acid	CA12
p-Coumaric acid	AKR1C4
p-Coumaric acid	CYP1A1
p-Coumaric acid	CYP1A2
p-Coumaric acid	AKR1C1
p-Coumaric acid	AKR1C2
p-Coumaric acid	DPP4
p-Coumaric acid	EGFR
p-Coumaric acid	ESR1
p-Coumaric acid	ESR2
p-Coumaric acid	HAL
p-Coumaric acid	LPO
p-Coumaric acid	MMP9
p-Coumaric acid	MPO
p-Coumaric acid	MYC
p-Coumaric acid	NOS3
p-Coumaric acid	PTGS1
p-Coumaric acid	PTGS2
p-Coumaric acid	PTPN1
p-Coumaric acid	CCL16
p-Coumaric acid	SULT1A1
p-Coumaric acid	TPO
p-Coumaric acid	TYR
p-Coumaric acid	UGT2B4
p-Coumaric acid	UGT2B7
p-Coumaric acid	UGT2B10
p-Coumaric acid	UGT2B15
p-Coumaric acid	UGT2B17
p-Coumaric acid	UGT8
p-Coumaric acid	PXDN
p-Coumaric acid	EPX
p-Coumaric acid	AKR1C3
p-Coumaric acid	UGT2B11
p-Coumaric acid	UGT2A1
p-Coumaric acid	CA5B
p-Coumaric acid	PTGR1
p-Coumaric acid	BACE1
p-Coumaric acid	CA14
p-Coumaric acid	UGT2B28
p-Coumaric acid	UGT1A10
p-Coumaric acid	UGT1A8
p-Coumaric acid	UGT1A7
p-Coumaric acid	UGT1A6
p-Coumaric acid	UGT1A5
p-Coumaric acid	UGT1A9
p-Coumaric acid	UGT1A4
p-Coumaric acid	UGT1A1
p-Coumaric acid	UGT1A3
p-Coumaric acid	AKR1B10
p-Coumaric acid	UGT2A3
p-Coumaric acid	UGT3A1
p-Coumaric acid	PXDNL
p-Coumaric acid	PTGR2
p-Coumaric acid	UGT3A2
p-Coumaric acid	TAS2R39
p-Coumaric acid	ZADH2
p-Coumaric acid	HCAR2
Picein	CA2
Picein	CCNA2
Picein	CDK2
Picein	DPEP1
Picein	DPP4
Picein	ESR1
Picein	EYA2
Picein	NOS2
Picein	PPARG
Picein	PTGS2
Picein	CBX1
Picein	GMNN
Pyrogallol	ALDH1A1
Pyrogallol	ALOX15
Pyrogallol	APEX1
Pyrogallol	AR
Pyrogallol	ARG1
Pyrogallol	CA1
Pyrogallol	CA2
Pyrogallol	CA6
Pyrogallol	CBFB
Pyrogallol	CXCL8
Pyrogallol	EGFR
Pyrogallol	EHMT2
Pyrogallol	ESR1
Pyrogallol	FCER1A
Pyrogallol	FYN
Pyrogallol	GABPA
Pyrogallol	GLS
Pyrogallol	HMOX1
Pyrogallol	HPGD
Pyrogallol	HSD17B10
Pyrogallol	KCNH2
Pyrogallol	KEAP1
Pyrogallol	LMNA
Pyrogallol	METAP2
Pyrogallol	NFE2L2
Pyrogallol	NOS2
Pyrogallol	POLK
Pyrogallol	PTGS2
Pyrogallol	RECQL
Pyrogallol	SELE
Pyrogallol	SELL
Pyrogallol	SELP
Pyrogallol	TDP1
Pyrogallol	TYR
Pyrogallol	UGT1A1
Pyrogallol	UGT2B15
Pyrogallol	VDR

## Sheet: Supplementary Table 4
Supplementary Table 4.LibDockScore of Salidroside and its analogs
PubChem CID	LibDockScore
75311275	116.798
75311275	115.6
75311275	114.78
75311275	114.373
75311275	113.637
75311275	112.959
75311275	112.424
75311275	111.843
75311275	111.221
75311275	110.36
75311275	109.857
75311275	109.621
75311275	109.332
75311275	108.579
75311275	108.177
75311275	107.972
75311275	107.635
75311275	107.635
75311275	107.603
75311275	107.205
75311275	107.184
75311275	106.934
75311275	106.23
75311275	105.827
75311275	105.247
75311275	104.809
75311275	104.556
75311275	104.423
75311275	104.387
75311275	104.253
75311275	104.222
75311275	104.209
75311275	104.061
75311275	103.96
75311275	103.919
75311275	103.861
75311275	103.741
75311275	103.507
75311275	103.352
75311275	103.343
75311275	102.925
75311275	102.558
75311275	102.164
75311275	102.009
75311275	101.508
75311275	101.454
75311275	101.29
75311275	100.714
75311275	100.454
75311275	100.183
75311275	99.9421
75311275	99.9193
75311275	99.3048
75311275	99.2333
75311275	99.1801
75311275	99.1656
75311275	99.1356
75311275	99.0525
75311275	98.3424
75311275	98.2188
75311275	98.1899
75311275	98.092
75311275	97.9466
75311275	97.6888
75311275	97.3433
75311275	97.2625
75311275	97.0621
75311275	96.9008
75311275	96.4655
75311275	95.8618
75311275	95.3687
75311275	95.1293
75311275	95.04
75311275	94.3917
75311275	93.6256
75311275	92.6608
75311275	92.146
75311275	92.1161
75311275	90.6936
75311275	90.3971
75311275	90.3007
75311275	90.0504
75311275	89.7974
75311275	88.071
75311275	87.723
75311275	86.8933
75311275	86.8266
75311275	85.8504
75311275	84.7268
75311275	84.0319
75311275	82.8202
75311275	80.8717
75311275	77.3458
75311275	74.671
75311275	69.9813
14132341	114.8
14132341	110.117
14132341	110.005
14132341	109.36
14132341	108.407
14132341	107.851
14132341	107.82
14132341	107.349
14132341	107.187
14132341	106.671
14132341	106.604
14132341	106.289
14132341	105.888
14132341	105.585
14132341	105.557
14132341	105.379
14132341	105.277
14132341	104.854
14132341	104.724
14132341	104.723
14132341	104.691
14132341	104.587
14132341	104.547
14132341	104.445
14132341	104.171
14132341	104.15
14132341	104.146
14132341	103.899
14132341	103.534
14132341	103.494
14132341	103.082
14132341	102.896
14132341	102.749
14132341	102.064
14132341	101.856
14132341	101.452
14132341	101.388
14132341	101.306
14132341	101.173
14132341	101.1
14132341	101.096
14132341	100.6
14132341	100.525
14132341	100.407
14132341	100.084
14132341	100.052
14132341	100.051
14132341	99.9104
14132341	99.1852
14132341	97.7021
14132341	97.642
14132341	97.557
14132341	97.5176
14132341	97.2142
14132341	97.2019
14132341	97.1518
14132341	96.6858
14132341	96.4884
14132341	96.4287
14132341	96.2653
14132341	94.9742
14132341	94.7414
14132341	94.5121
14132341	93.8548
14132341	93.7657
14132341	93.3276
14132341	93.263
14132341	93.1122
14132341	92.4766
14132341	92.257
14132341	91.6536
14132341	91.5022
14132341	91.0798
14132341	90.8509
14132341	90.1881
14132341	89.5627
14132341	89.2234
14132341	88.837
14132341	88.0977
14132341	87.4096
14132341	86.2303
14132341	86.1724
14132341	85.7356
14132341	85.5073
14132341	85.0719
14132341	84.8044
14132341	81.2665
14132341	81.1051
14132341	80.7172
14132341	77.4842
14132341	77.3391
14132341	76.9309
14132341	76.8684
14132341	75.9788
14132341	74.7294
14132341	72.7543
14132341	71.9893
14132341	69.9629
14132341	69.6835
14132341	63.1478
14132341	113.133
14132341	110.867
14132341	110.436
14132341	108.067
14132341	105.765
14132341	105.067
14132341	104.838
14132341	104.684
14132341	104.579
14132341	103.87
14132341	103.439
14132341	102.84
14132341	101.963
14132341	101.605
14132341	100.759
14132341	100.419
14132341	99.5569
14132341	99.4445
14132341	99.0157
14132341	98.518
14132341	97.3986
14132341	97.384
14132341	97.2271
14132341	96.9632
14132341	96.7862
14132341	96.5128
14132341	96.4515
14132341	96.0404
14132341	95.6551
14132341	95.3663
14132341	95.1794
14132341	94.6163
14132341	94.4245
14132341	93.6411
14132341	93.364
14132341	93.0343
14132341	92.9406
14132341	92.8312
14132341	92.004
14132341	91.878
14132341	91.3358
14132341	90.491
14132341	90.2975
14132341	90.1288
14132341	90
14132341	89.2316
14132341	88.9848
14132341	88.5879
14132341	88.2961
14132341	88.2652
14132341	87.9452
14132341	87.3642
14132341	85.3391
14132341	85.0555
14132341	84.9156
14132341	84.7696
14132341	84.1299
14132341	83.9462
14132341	83.2841
14132341	83.1376
14132341	83.0185
14132341	82.2268
14132341	82.1701
14132341	81.8694
14132341	81.7778
14132341	81.7448
14132341	81.0953
14132341	80.7018
14132341	80.5171
14132341	80.0612
14132341	80.0168
14132341	79.6055
14132341	79.1884
14132341	79.1115
14132341	78.7646
14132341	77.5981
14132341	76.9677
14132341	76.6211
14132341	75.4288
14132341	75.3887
14132341	75.085
14132341	74.977
14132341	74.9092
14132341	74.3071
14132341	71.8646
14132341	71.6593
14132341	71.0699
14132341	70.7402
14132341	70.1937
14132341	70.047
14132341	70.0415
14132341	69.7145
14132341	69.5519
14132341	65.6125
14132341	60.5085
14132341	111.686
14132341	110.435
14132341	110.372
14132341	109.852
14132341	107.132
14132341	106.848
14132341	106.636
14132341	106.432
14132341	106.315
14132341	105.861
14132341	105.581
14132341	105.489
14132341	104.717
14132341	104.497
14132341	104.448
14132341	104.054
14132341	103.644
14132341	103.575
14132341	103.396
14132341	103.271
14132341	103.179
14132341	102.985
14132341	102.857
14132341	102.664
14132341	102.631
14132341	102.315
14132341	102.152
14132341	100.679
14132341	100.645
14132341	100.238
14132341	100.084
14132341	99.9776
14132341	99.9743
14132341	99.7479
14132341	99.67
14132341	99.2351
14132341	99.2052
14132341	99.1773
14132341	99.0074
14132341	98.9667
14132341	98.4219
14132341	98.0013
14132341	97.8875
14132341	97.7799
14132341	97.5089
14132341	96.9738
14132341	96.936
14132341	96.6201
14132341	95.9826
14132341	95.4954
14132341	94.9955
14132341	94.4986
14132341	94.3474
14132341	94.335
14132341	93.9083
14132341	93.7028
14132341	93.2316
14132341	92.9737
14132341	92.7744
14132341	91.9305
14132341	91.4869
14132341	91.4499
14132341	91.3843
14132341	91.3048
14132341	90.8908
14132341	90.5612
14132341	90.5481
14132341	90.4663
14132341	90.298
14132341	89.9834
14132341	89.7725
14132341	89.6912
14132341	89.3357
14132341	89.0406
14132341	89.0194
14132341	88.7355
14132341	88.4017
14132341	88.2357
14132341	87.3231
14132341	87.1019
14132341	86.3366
14132341	85.1129
14132341	84.909
14132341	84.1928
14132341	83.6856
14132341	82.7131
14132341	82.5402
14132341	82.1176
14132341	81.8653
14132341	81.8344
14132341	79.3117
14132341	77.3485
14132341	76.146
14132341	75.8134
14132341	75.4345
14132341	74.1445
14132341	66.0674
101929527	126.403
101929527	126.348
101929527	119.923
101929527	119.885
101929527	117.671
101929527	116.614
101929527	116.582
101929527	116.225
101929527	115.653
101929527	114.491
101929527	114.349
101929527	113.577
101929527	113.159
101929527	112.693
101929527	112.687
101929527	112.529
101929527	112.115
101929527	111.354
101929527	110.945
101929527	110.614
101929527	109.933
101929527	109.685
101929527	109.578
101929527	108.414
101929527	108.35
101929527	108.282
101929527	107.95
101929527	107.919
101929527	107.526
101929527	107.494
101929527	106.819
101929527	105.72
101929527	105.424
101929527	105.029
101929527	104.286
101929527	104.065
101929527	103.364
101929527	103.205
101929527	103.135
101929527	103.057
101929527	102.953
101929527	102.703
101929527	102.576
101929527	102.541
101929527	102.48
101929527	102.459
101929527	102.176
101929527	102.076
101929527	101.583
101929527	101.528
101929527	101.405
101929527	101.242
101929527	101.148
101929527	100.94
101929527	100.716
101929527	100.544
101929527	100.424
101929527	100.029
101929527	100.004
101929527	99.7944
101929527	99.2977
101929527	99.2507
101929527	98.9821
101929527	98.4804
101929527	98.3573
101929527	98.0026
101929527	97.8309
101929527	97.662
101929527	97.4414
101929527	97.3771
101929527	97.1791
101929527	97.1145
101929527	96.7514
101929527	96.364
101929527	96.3509
101929527	95.8894
101929527	95.8284
101929527	94.4991
101929527	94.1877
101929527	93.9964
101929527	92.8528
101929527	92.85
101929527	92.5855
101929527	91.8295
101929527	91.6068
101929527	91.5793
101929527	90.3349
101929527	89.9768
101929527	89.8821
101929527	88.6121
101929527	88.1581
101929527	88.0728
101929527	87.3887
101929527	85.5424
101929527	79.3818
101929527	72.5854
101929527	63.9784
101929527	132.377
101929527	125.805
101929527	124.061
101929527	123.943
101929527	123.769
101929527	122.728
101929527	122.294
101929527	121.302
101929527	121.17
101929527	120.936
101929527	120.784
101929527	120.639
101929527	119.196
101929527	119.052
101929527	118.651
101929527	118.624
101929527	118.368
101929527	118.027
101929527	117.606
101929527	117.507
101929527	117.442
101929527	117.411
101929527	117.112
101929527	117.046
101929527	116.107
101929527	114.961
101929527	114.418
101929527	114.031
101929527	113.907
101929527	113.409
101929527	112.3
101929527	112.202
101929527	111.879
101929527	111.848
101929527	111.623
101929527	111.468
101929527	111.206
101929527	111.2
101929527	111.15
101929527	110.81
101929527	110.551
101929527	110.475
101929527	110.399
101929527	110.203
101929527	110.029
101929527	109.963
101929527	109.47
101929527	109.018
101929527	108.312
101929527	107.949
101929527	107.883
101929527	107.837
101929527	107.663
101929527	107.448
101929527	107.389
101929527	107.248
101929527	107.222
101929527	106.938
101929527	106.821
101929527	106.53
101929527	106.006
101929527	105.626
101929527	105.602
101929527	105.375
101929527	104.965
101929527	104.622
101929527	103.884
101929527	103.787
101929527	103.39
101929527	103.35
101929527	102.868
101929527	102.642
101929527	102.029
101929527	101.214
101929527	100.882
101929527	100.607
101929527	100.492
101929527	100.189
101929527	99.7181
101929527	99.2749
101929527	98.944
101929527	96.9508
101929527	96.6843
101929527	96.4977
101929527	95.7671
101929527	95.6571
101929527	94.8948
101929527	94.6954
101929527	94.3994
101929527	94.375
101929527	94.3463
101929527	92.369
101929527	90.2317
101929527	88.4697
101929527	87.6222
101929527	85.9204
101929527	80.0749
101929527	72.2654
101929527	126.23
101929527	125.684
101929527	125.534
101929527	125.385
101929527	122.359
101929527	118.812
101929527	118.081
101929527	117.383
101929527	116.355
101929527	114.71
101929527	114.146
101929527	113.333
101929527	113.214
101929527	113.007
101929527	112.65
101929527	112.477
101929527	112.366
101929527	112.117
101929527	111.968
101929527	111.843
101929527	111.315
101929527	110.286
101929527	110.009
101929527	109.35
101929527	109.034
101929527	108.579
101929527	108.539
101929527	107.619
101929527	107.449
101929527	106.874
101929527	106.195
101929527	105.822
101929527	105.535
101929527	105.104
101929527	104.917
101929527	103.896
101929527	103.603
101929527	103.514
101929527	103.485
101929527	103.379
101929527	102.643
101929527	102.443
101929527	102.225
101929527	102.162
101929527	102.024
101929527	101.956
101929527	101.731
101929527	101.039
101929527	100.95
101929527	100.834
101929527	100.622
101929527	100.576
101929527	100.569
101929527	100.532
101929527	100.259
101929527	100.259
101929527	100.152
101929527	99.6468
101929527	99.3068
101929527	99.0455
101929527	98.9297
101929527	98.2481
101929527	97.651
101929527	97.5123
101929527	97.2357
101929527	96.6689
101929527	96.5311
101929527	96.4765
101929527	95.7983
101929527	95.7842
101929527	95.4431
101929527	95.2107
101929527	95.019
101929527	93.4122
101929527	92.5811
101929527	91.7838
101929527	91.1039
101929527	91.0806
101929527	91.0421
101929527	90.1588
101929527	90.0863
101929527	89.5509
101929527	89.4596
101929527	89.4211
101929527	89.0768
101929527	88.9479
101929527	88.2706
101929527	88.2193
101929527	86.2158
101929527	85.2578
101929527	84.0755
101929527	83.8278
101929527	80.3299
101929527	79.1547
101929527	76.4793
101929527	74.0025
14132337	116.848
14132337	110.446
14132337	109.976
14132337	108.35
14132337	106.591
14132337	106.522
14132337	105.041
14132337	104.834
14132337	104.166
14132337	103.696
14132337	102.384
14132337	102.295
14132337	101.842
14132337	99.6706
14132337	99.2105
14132337	98.7931
14132337	97.1417
14132337	96.7991
14132337	96.7946
14132337	95.5734
14132337	94.9955
14132337	94.6862
14132337	94.0804
14132337	93.8349
14132337	92.871
14132337	91.8216
14132337	91.6082
14132337	91.2119
14132337	91.025
14132337	90.3944
14132337	90.3029
14132337	90.2726
14132337	89.7789
14132337	89.7393
14132337	89.5853
14132337	89.1649
14132337	88.2168
14132337	87.7952
14132337	87.3456
14132337	87.2674
14132337	87.1331
14132337	87.0908
14132337	86.4124
14132337	85.8416
14132337	85.8323
14132337	85.4359
14132337	85.4261
14132337	85.2026
14132337	85.116
14132337	85.0754
14132337	84.6568
14132337	84.4944
14132337	84.4651
14132337	84.2205
14132337	84.0891
14132337	84.0884
14132337	83.5435
14132337	83.0782
14132337	83.0522
14132337	82.5365
14132337	82.5293
14132337	82.3897
14132337	81.667
14132337	81.6196
14132337	81.305
14132337	81.2686
14132337	80.745
14132337	80.7236
14132337	80.2099
14132337	79.4053
14132337	79.0727
14132337	79.0141
14132337	78.1135
14132337	77.5442
14132337	76.7392
14132337	75.6219
14132337	74.9877
14132337	72.1963
14132337	71.8617
14132337	70.4111
14132337	69.7183
14132337	69.16
14132337	69.0261
14132337	68.4999
14132337	67.6755
14132337	67.4436
14132337	67.2034
14132337	67
14132337	66.5729
14132337	65.2701
14132337	63.9243
14132337	63.4485
14132337	63.4361
14132337	61.4691
14132337	61.2725
10087731	131.248
10087731	131.057
10087731	130.879
10087731	126.919
10087731	125.573
10087731	124.813
10087731	123.696
10087731	123.411
10087731	123.301
10087731	123.197
10087731	122.806
10087731	122.53
10087731	121.851
10087731	121.351
10087731	121.278
10087731	121.135
10087731	120.854
10087731	120.448
10087731	120.346
10087731	119.901
10087731	118.45
10087731	118.101
10087731	117.951
10087731	117.117
10087731	117.015
10087731	116.933
10087731	116.92
10087731	116.626
10087731	116.477
10087731	116.05
10087731	115.728
10087731	115.502
10087731	115.083
10087731	114.843
10087731	114.66
10087731	114.164
10087731	113.824
10087731	113.636
10087731	113.173
10087731	112.839
10087731	112.714
10087731	112.245
10087731	112.155
10087731	111.742
10087731	111.721
10087731	111.014
10087731	110.977
10087731	110.764
10087731	110.717
10087731	110.71
10087731	110.624
10087731	110.481
10087731	110.429
10087731	109.947
10087731	109.854
10087731	109.41
10087731	109.273
10087731	108.558
10087731	108.106
10087731	107.862
10087731	106.988
10087731	106.829
10087731	105.261
10087731	105.216
10087731	105.023
10087731	104.868
10087731	104.544
10087731	103.964
10087731	102.999
10087731	102.671
10087731	102.5
10087731	101.232
10087731	100.779
10087731	100.724
10087731	100.616
10087731	100.161
10087731	99.7937
10087731	99.4784
10087731	97.5236
10087731	97.4925
10087731	97.2489
10087731	97.1682
10087731	96.2997
10087731	96.2331
10087731	95.3333
10087731	95.1344
10087731	93.1923
10087731	92.5648
10087731	91.4328
10087731	84.5336
10087731	83.7473
10087731	79.763
10087731	133.869
10087731	131.56
10087731	128.681
10087731	126.266
10087731	126.229
10087731	123.808
10087731	123.027
10087731	122.312
10087731	122.223
10087731	122.067
10087731	121.763
10087731	121.491
10087731	121.274
10087731	120.949
10087731	120.783
10087731	120.59
10087731	120.1
10087731	119.005
10087731	118.672
10087731	117.984
10087731	117.853
10087731	117.843
10087731	117.358
10087731	117.219
10087731	116.978
10087731	116.795
10087731	116.489
10087731	116.287
10087731	115.192
10087731	114.617
10087731	114.549
10087731	114.292
10087731	114.251
10087731	114.238
10087731	114.094
10087731	113.07
10087731	112.787
10087731	111.898
10087731	111.088
10087731	110.642
10087731	110.159
10087731	110.04
10087731	109.813
10087731	109.103
10087731	108.645
10087731	108.338
10087731	108.287
10087731	107.984
10087731	107.883
10087731	107.794
10087731	107.635
10087731	106.946
10087731	106.432
10087731	106.387
10087731	106.286
10087731	106.17
10087731	106.063
10087731	105.83
10087731	105.566
10087731	105.463
10087731	105.022
10087731	105.005
10087731	104.976
10087731	104.918
10087731	104.343
10087731	104.251
10087731	104.111
10087731	103.738
10087731	103.469
10087731	102.788
10087731	102.189
10087731	101.683
10087731	100.963
10087731	100.707
10087731	100.3
10087731	100.237
10087731	100.198
10087731	99.174
10087731	98.5832
10087731	97.1785
10087731	97.0075
10087731	95.441
10087731	94.7392
10087731	94.5017
10087731	93.1943
10087731	92.6435
10087731	91.3942
10087731	90.6921
10087731	90.435
10087731	90.0331
10087731	89.1633
10087731	86.9015
10087731	85.6016
10087731	76.71
10087731	76.3759
101843543	140.553
101843543	139.71
101843543	135.194
101843543	135.141
101843543	134.474
101843543	133.692
101843543	132.543
101843543	132.191
101843543	131.802
101843543	131.094
101843543	131.015
101843543	130.507
101843543	130.178
101843543	128.346
101843543	127.422
101843543	127.298
101843543	127.249
101843543	126.564
101843543	126.383
101843543	126.344
101843543	125.604
101843543	124.691
101843543	123.766
101843543	123.702
101843543	123.175
101843543	122.089
101843543	121.712
101843543	121.599
101843543	121.058
101843543	120.965
101843543	120.906
101843543	120.897
101843543	120.488
101843543	120.283
101843543	120.28
101843543	120.27
101843543	119.021
101843543	118.74
101843543	118.712
101843543	118.235
101843543	117.975
101843543	117.778
101843543	117.667
101843543	117.434
101843543	117.342
101843543	116.87
101843543	116.734
101843543	116.394
101843543	116.356
101843543	116.138
101843543	115.657
101843543	114.395
101843543	113.852
101843543	113.492
101843543	113.372
101843543	113.339
101843543	112.779
101843543	112.342
101843543	112.238
101843543	112.188
101843543	111.99
101843543	111.74
101843543	111.686
101843543	110.87
101843543	110.71
101843543	110.062
101843543	109.836
101843543	109.768
101843543	109.306
101843543	109.295
101843543	109.088
101843543	107.607
101843543	107.469
101843543	105.929
101843543	105.452
101843543	104.8
101843543	104.449
101843543	104.074
101843543	103.34
101843543	101.182
101843543	101.052
101843543	100.829
101843543	100.816
101843543	100.451
101843543	100.082
101843543	99.6893
101843543	99.4725
101843543	99.4508
101843543	98.27
101843543	96.5872
101843543	96.4085
101843543	96.0485
101843543	95.924
101843543	95.0712
101843543	95.041
101843543	95.0101
101843543	93.2619
101843543	75.8576
101843543	70.9972
101843543	145.006
101843543	144.91
101843543	141.366
101843543	138.657
101843543	137.911
101843543	137.805
101843543	136.693
101843543	135.274
101843543	133.62
101843543	133.483
101843543	133.394
101843543	130.528
101843543	128.866
101843543	128.459
101843543	127.663
101843543	127.195
101843543	126.454
101843543	126.144
101843543	126.025
101843543	125.86
101843543	125.612
101843543	125.563
101843543	124.997
101843543	124.848
101843543	124.579
101843543	124.458
101843543	124.132
101843543	123.966
101843543	123.282
101843543	122.591
101843543	122.557
101843543	121.555
101843543	121.405
101843543	121.248
101843543	121.202
101843543	121.097
101843543	121.052
101843543	120.873
101843543	120.865
101843543	120.493
101843543	120.08
101843543	119.828
101843543	119.787
101843543	119.332
101843543	119.235
101843543	119.213
101843543	118.834
101843543	118.802
101843543	118.794
101843543	118.668
101843543	118.454
101843543	118.25
101843543	117.762
101843543	117.374
101843543	116.912
101843543	116.669
101843543	116.108
101843543	115.353
101843543	115.29
101843543	115.197
101843543	114.319
101843543	114.27
101843543	114.232
101843543	114.096
101843543	113.952
101843543	113.75
101843543	113.671
101843543	113.187
101843543	112.44
101843543	112.197
101843543	111.378
101843543	110.983
101843543	109.938
101843543	109.711
101843543	109.602
101843543	109.15
101843543	108.821
101843543	108.412
101843543	108.27
101843543	108.007
101843543	107.815
101843543	107.562
101843543	107.336
101843543	106.4
101843543	106.346
101843543	106.265
101843543	106.216
101843543	106.194
101843543	105.593
101843543	105.532
101843543	104.97
101843543	104.827
101843543	103.496
101843543	103.272
101843543	99.6709
101843543	99.4349
101843543	95.693
101843543	92.1206
101843543	88.6329
101843543	82.6965
101843543	144.048
101843543	140.953
101843543	138.248
101843543	134.912
101843543	134.41
101843543	133.233
101843543	131.777
101843543	131.368
101843543	130.258
101843543	129.608
101843543	129.448
101843543	128.616
101843543	127.087
101843543	126.682
101843543	126.549
101843543	126.436
101843543	126.395
101843543	126.375
101843543	125.789
101843543	125.474
101843543	125.256
101843543	124.583
101843543	124.422
101843543	123.887
101843543	123.705
101843543	123.518
101843543	123.294
101843543	123.29
101843543	122.32
101843543	121.867
101843543	121.79
101843543	120.056
101843543	120.013
101843543	119.701
101843543	119.412
101843543	119.358
101843543	119.162
101843543	118.957
101843543	118.817
101843543	118.811
101843543	118.688
101843543	117.913
101843543	117.523
101843543	117.472
101843543	116.636
101843543	115.9
101843543	114.921
101843543	114.631
101843543	114.378
101843543	114.273
101843543	114.022
101843543	113.563
101843543	113.168
101843543	113.038
101843543	112.9
101843543	112.828
101843543	112.421
101843543	111.595
101843543	111.495
101843543	111.492
101843543	111.24
101843543	111.065
101843543	111.044
101843543	110.91
101843543	110.76
101843543	110.588
101843543	109.931
101843543	109.526
101843543	109.054
101843543	108.108
101843543	107.964
101843543	107.768
101843543	107.632
101843543	107.536
101843543	107.309
101843543	106.735
101843543	106.51
101843543	105.954
101843543	105.561
101843543	105.202
101843543	104.589
101843543	104.528
101843543	104.511
101843543	103.195
101843543	103.009
101843543	102.981
101843543	102.626
101843543	101.557
101843543	100.966
101843543	100.53
101843543	100.288
101843543	99.8473
101843543	98.9011
101843543	98.4978
101843543	98.3521
101843543	96.1235
101843543	93.464
101843543	92.4854
101843543	91.7425
101843543	75.7934
92123	113.428
92123	112.954
92123	112.356
92123	111.771
92123	111.656
92123	111.326
92123	110.455
92123	109.206
92123	108.288
92123	107.647
92123	106.865
92123	105.755
92123	105.569
92123	105.289
92123	104.987
92123	104.061
92123	103.649
92123	103.514
92123	103.451
92123	103.144
92123	102.79
92123	102.78
92123	102.225
92123	102.044
92123	101.867
92123	100.928
92123	100.302
92123	99.8174
92123	99.3231
92123	98.9644
92123	98.9439
92123	98.847
92123	98.6977
92123	97.982
92123	97.7143
92123	97.0864
92123	96.9777
92123	96.2977
92123	96.2484
92123	95.999
92123	95.6219
92123	95.4843
92123	95.4266
92123	95.4034
92123	95.375
92123	95.3016
92123	94.9496
92123	94.8211
92123	93.96
92123	93.7965
92123	93.768
92123	93.6489
92123	93.6319
92123	93.5131
92123	92.5485
92123	92.0402
92123	91.2625
92123	91.1524
92123	91.1494
92123	91.1075
92123	91.0008
92123	90.9591
92123	90.5781
92123	90.478
92123	90.1401
92123	90.1098
92123	90.0739
92123	89.3322
92123	88.7271
92123	88.4709
92123	88.3738
92123	88.3517
92123	87.9919
92123	87.4568
92123	85.7612
92123	85.3456
92123	84.4353
92123	84.043
92123	83.5811
92123	83.0967
92123	82.7761
92123	82.2355
92123	81.6379
92123	80.2201
92123	80.1281
92123	78.4316
92123	78.4111
92123	78.1419
92123	77.4785
92123	74.8699
92123	74.1348
92123	73.7146
92123	73.4287
92123	69.155
92123	62.0788
159278	130.213
159278	127.624
159278	127.47
159278	126.275
159278	124.254
159278	122.985
159278	117.221
159278	117.115
159278	116.346
159278	115.145
159278	114.936
159278	114.682
159278	113.641
159278	113.626
159278	113.222
159278	112.876
159278	112.851
159278	112.82
159278	112.818
159278	112.444
159278	111.899
159278	111.763
159278	110.359
159278	110.319
159278	109.692
159278	109.229
159278	109.109
159278	109.051
159278	108.925
159278	108.531
159278	108.499
159278	108.487
159278	108.19
159278	107.952
159278	107.889
159278	107.851
159278	106.688
159278	106.52
159278	106.484
159278	106.067
159278	106.025
159278	106.009
159278	105.853
159278	105.843
159278	105.81
159278	105.752
159278	105.605
159278	105.469
159278	105.428
159278	104.637
159278	104.59
159278	104.332
159278	104.257
159278	104.212
159278	104.121
159278	103.837
159278	103.529
159278	103.104
159278	102.933
159278	102.867
159278	102.677
159278	102.423
159278	102.345
159278	101.908
159278	101.529
159278	100.952
159278	100.926
159278	100.824
159278	100.549
159278	100.334
159278	100.227
159278	100.151
159278	99.8139
159278	99.6393
159278	99.4107
159278	99.2818
159278	99.1833
159278	99.1695
159278	98.7371
159278	98.5577
159278	98.4187
159278	97.4457
159278	97.1682
159278	96.6837
159278	96.5147
159278	95.6475
159278	95.3625
159278	94.2837
159278	94.0297
159278	93.7121
159278	93.5124
159278	92.7152
159278	92.3998
159278	91.5379
159278	89.6677
159278	89.0882
159278	88.3758
159278	87.2449

## Sheet: Supplementary Table 5
Supplementary Table 5.MOE Binding energy of Salidroside and its analogs
Name	Binding energy
2-(beta-d-Glucopyranosyloxy)-1-(4-hydroxyphenyl)ethanone	-6.60616
2-(beta-d-Glucopyranosyloxy)-1-(4-hydroxyphenyl)ethanone	-6.38803
2-(beta-d-Glucopyranosyloxy)-1-(4-hydroxyphenyl)ethanone	-6.31515
2-(beta-d-Glucopyranosyloxy)-1-(4-hydroxyphenyl)ethanone	-6.27073
2-(beta-d-Glucopyranosyloxy)-1-(4-hydroxyphenyl)ethanone	-6.26096
2-(beta-d-Glucopyranosyloxy)-1-(4-hydroxyphenyl)ethanone	-6.15556
2-(beta-d-Glucopyranosyloxy)-1-(4-hydroxyphenyl)ethanone	-6.14168
2-(beta-d-Glucopyranosyloxy)-1-(4-hydroxyphenyl)ethanone	-6.10266
2-(beta-d-Glucopyranosyloxy)-1-(4-hydroxyphenyl)ethanone	-6.08595
2-(beta-d-Glucopyranosyloxy)-1-(4-hydroxyphenyl)ethanone	-5.98786
2-(Hydroxymethyl)-6-[(4-hydroxyphenyl)methoxy]oxane-3,4,5-triol	-6.0539
2-(Hydroxymethyl)-6-[(4-hydroxyphenyl)methoxy]oxane-3,4,5-triol	-5.97358
2-(Hydroxymethyl)-6-[(4-hydroxyphenyl)methoxy]oxane-3,4,5-triol	-5.96834
2-(Hydroxymethyl)-6-[(4-hydroxyphenyl)methoxy]oxane-3,4,5-triol	-5.73772
2-(Hydroxymethyl)-6-[(4-hydroxyphenyl)methoxy]oxane-3,4,5-triol	-5.72719
2-(Hydroxymethyl)-6-[(4-hydroxyphenyl)methoxy]oxane-3,4,5-triol	-5.63066
2-(Hydroxymethyl)-6-[(4-hydroxyphenyl)methoxy]oxane-3,4,5-triol	-5.61658
2-(Hydroxymethyl)-6-[(4-hydroxyphenyl)methoxy]oxane-3,4,5-triol	-5.55955
2-(Hydroxymethyl)-6-[(4-hydroxyphenyl)methoxy]oxane-3,4,5-triol	-5.55183
2-(Hydroxymethyl)-6-[(4-hydroxyphenyl)methoxy]oxane-3,4,5-triol	-5.53805
4-(beta-D-Glucopyranosyloxy)-3-methoxybenzoic acid	-6.26065
4-(beta-D-Glucopyranosyloxy)-3-methoxybenzoic acid	-6.17274
4-(beta-D-Glucopyranosyloxy)-3-methoxybenzoic acid	-6.10998
4-(beta-D-Glucopyranosyloxy)-3-methoxybenzoic acid	-6.10389
4-(beta-D-Glucopyranosyloxy)-3-methoxybenzoic acid	-6.02289
4-(beta-D-Glucopyranosyloxy)-3-methoxybenzoic acid	-6.0026
4-(beta-D-Glucopyranosyloxy)-3-methoxybenzoic acid	-5.99083
4-(beta-D-Glucopyranosyloxy)-3-methoxybenzoic acid	-5.9887
4-(beta-D-Glucopyranosyloxy)-3-methoxybenzoic acid	-5.96882
4-(beta-D-Glucopyranosyloxy)-3-methoxybenzoic acid	-5.87709
6-O-(e)-p-coumaroyl glucopyranose	-6.75187
6-O-(e)-p-coumaroyl glucopyranose	-6.61209
6-O-(e)-p-coumaroyl glucopyranose	-6.5424
6-O-(e)-p-coumaroyl glucopyranose	-6.42774
6-O-(e)-p-coumaroyl glucopyranose	-6.33804
6-O-(e)-p-coumaroyl glucopyranose	-6.32392
6-O-(e)-p-coumaroyl glucopyranose	-6.32197
6-O-(e)-p-coumaroyl glucopyranose	-6.30436
6-O-(e)-p-coumaroyl glucopyranose	-6.30145
6-O-(e)-p-coumaroyl glucopyranose	-6.29276
[3,4,5-Trihydroxy-6-(hydroxymethyl)oxan-2-yl] 4-hydroxybenzoate	-6.22263
[3,4,5-Trihydroxy-6-(hydroxymethyl)oxan-2-yl] 4-hydroxybenzoate	-6.19836
[3,4,5-Trihydroxy-6-(hydroxymethyl)oxan-2-yl] 4-hydroxybenzoate	-6.14704
[3,4,5-Trihydroxy-6-(hydroxymethyl)oxan-2-yl] 4-hydroxybenzoate	-6.03644
[3,4,5-Trihydroxy-6-(hydroxymethyl)oxan-2-yl] 4-hydroxybenzoate	-6.0364
[3,4,5-Trihydroxy-6-(hydroxymethyl)oxan-2-yl] 4-hydroxybenzoate	-6.02344
[3,4,5-Trihydroxy-6-(hydroxymethyl)oxan-2-yl] 4-hydroxybenzoate	-5.96401
[3,4,5-Trihydroxy-6-(hydroxymethyl)oxan-2-yl] 4-hydroxybenzoate	-5.95334
[3,4,5-Trihydroxy-6-(hydroxymethyl)oxan-2-yl] 4-hydroxybenzoate	-5.90136
[3,4,5-Trihydroxy-6-(hydroxymethyl)oxan-2-yl] 4-hydroxybenzoate	-5.86831
Creoside III	-7.51788
Creoside III	-7.18465
Creoside III	-7.09762
Creoside III	-7.0859
Creoside III	-7.02846
Creoside III	-6.86808
Creoside III	-6.79998
Creoside III	-6.79719
Creoside III	-6.78229
Creoside III	-6.76746
Picein	-6.56604
Picein	-6.3714
Picein	-6.19102
Picein	-6.13811
Picein	-6.10816
Picein	-6.0513
Picein	-5.95814
Picein	-5.94238
Picein	-5.91357
Picein	-5.88874
Salidroside	-6.89993
Salidroside	-6.6347
Salidroside	-6.52285
Salidroside	-6.50834
Salidroside	-6.39374
Salidroside	-6.34511
Salidroside	-6.32662
Salidroside	-6.29282
Salidroside	-6.26683
Salidroside	-6.24825

## Sheet: Supplementary Table 6
Supplementary Table 6.AutoDock Binding energy of Salidroside and its analogs
PubChem CID	Binding Energy	rmsd/ub	rmsd/lb
75311275	-5.6	0	0
75311275	-5.4	11.97	9.066
75311275	-5.3	6.278	4.674
75311275	-4.8	5.25	2.875
75311275	-4.7	12.626	9.273
75311275	-4.7	12.364	8.888
75311275	-4.6	3.691	2.191
75311275	-4.4	12.814	11.153
75311275	-4.2	6.219	2.231
14132341	-5.7	0	0
14132341	-5.5	11.187	8.782
14132341	-5.4	2.857	1.417
14132341	-5.3	4.502	2.923
14132341	-5.3	6.246	2.283
14132341	-5.2	3.463	1.74
14132341	-5.2	11.556	8.413
14132341	-5.2	11.543	8.157
14132341	-5.1	4.859	3.185
101929527	-6.4	0	0
101929527	-6.3	7.386	4.451
101929527	-6	7.684	5.05
101929527	-6	7.101	4.337
101929527	-5.9	3.165	1.568
101929527	-5.7	6.548	5.06
101929527	-5.7	8.624	5.683
101929527	-5.6	8.418	4.141
101929527	-5.4	7.156	4.198
14132337	-5.7	0	0
14132337	-5.6	2.03	1.598
14132337	-5.4	2.548	1.654
14132337	-5.2	2.696	2.013
14132337	-5.2	3.735	2.155
14132337	-5.2	3.281	2.078
14132337	-5.1	3.469	2.231
14132337	-5.1	12.42	9.474
14132337	-5.1	4.292	2.865
10087731	-6.6	0	0
10087731	-6.5	8.901	3.224
10087731	-6.5	3.502	1.949
10087731	-6	2.941	2.362
10087731	-5.7	8.681	3.354
10087731	-5.6	8.487	6.078
10087731	-5.6	9.347	6.115
10087731	-5.5	5.769	4.677
10087731	-5.4	9.354	6.128
101843543	-6.2	0	0
101843543	-6.2	9.271	2.758
101843543	-6	8.12	5.27
101843543	-6	5.3	2.737
101843543	-5.8	7.644	5.434
101843543	-5.8	8.611	6.783
101843543	-5.5	8.476	4.648
101843543	-5.5	9.964	4.979
101843543	-5.4	8.906	5.574
92123	-5.6	0	0
92123	-5.3	3.714	2.877
92123	-5	11.019	9.907
92123	-5	7.808	5.636
92123	-5	12.461	9.731
92123	-4.8	11.826	9.246
92123	-4.8	12.174	9.573
92123	-4.8	2.436	1.939
92123	-4.6	3.91	2.562
159278	-6.1	0	0
159278	-5.8	6.623	4.538
159278	-5.7	3.01	1.585
159278	-5.7	5.629	3.552
159278	-5.5	5.94	3.79
159278	-5.5	5.689	4.463
159278	-5.4	7.288	3.915
159278	-5.4	7.343	4.167
159278	-5.3	9.737	6.386
